# Supplementary material for: Solvent Evaporation Rate as a Tool for Tuning the Performance of a Solid Polymer Electrolyte Gas Sensor
Source: Polymers (Basel). 2022 Nov 6;14(21):4758. doi: 10.3390/polym14214758 (PMC9658810; doi:10.3390/polym14214758)
Supplement: Supplementary file 1 [file polymers-14-04758-s001.zip]

Archive with 1 entries (1 files):
- polymers-1985625-supplementary.pdf
